# Supplementary material for: Coffee Silverskin Cellulose-Based Composite Film with Natural Pigments for Food Packaging: Physicochemical and Sensory Abilities
Source: Foods. 2023 Jul 26;12(15):2839. doi: 10.3390/foods12152839 (PMC10417091; doi:10.3390/foods12152839)
Supplement: Supplementary file 1 [file foods-12-02839-s001.zip]

Archive with 1 entries (1 files):
- foods-2498095-supplementary.pdf
